# Supplementary material for: Grab Sampling or Passive Samplers? A Comparative Approach to Water Quality Monitoring
Source: Molecules. 2026 Feb 3;31(3):529. doi: 10.3390/molecules31030529 (PMC12899797; doi:10.3390/molecules31030529)
Supplement: Supplementary file 1 [file molecules-31-00529-s001.zip]

Archive with 6 entries (5 files):
- New/
- New/Table S1. Sampling coordinates.xlsx
- New/Table S2. List of screeed compounds.xlsx
- New/Table S3.Laboratory procedures.jpg
- New/Table S4. HRGC-QToF-MS parameters.xlsx
- New/Table S5. Frequencies x sites.xlsx
