# Supplementary material for: Grab Sampling or Passive Samplers? A Comparative Approach to Water Quality Monitoring
Source: Molecules. 2026 Feb 3;31(3):529. doi: 10.3390/molecules31030529 (PMC12899797; doi:10.3390/molecules31030529)
Supplement: Supplementary file 1 [file molecules-31-00529-s001.zip › New/Table S1. Sampling coordinates.xlsx]

## Sheet: Sheet1
Table S1: List of the sampling locations with sample code and coordinates
Sample Code	Latitude	Longitude
Site A	-37.7758	145.51
Site B	-37.7592	145.296
Site C	-37.9909	145.154
