# Supplementary material for: Grab Sampling or Passive Samplers? A Comparative Approach to Water Quality Monitoring
Source: Molecules. 2026 Feb 3;31(3):529. doi: 10.3390/molecules31030529 (PMC12899797; doi:10.3390/molecules31030529)
Supplement: Supplementary file 1 [file molecules-31-00529-s001.zip › New/Table S2. List of screeed compounds.xlsx]

## Sheet: MyWorkSheet-1
Table S2: List of screened pesticides and their category
Chemical name	Main category	Sub category	RT	Quantifier	Qualifier 1	Qualifier 2	Qualifier 3
2,3,5,6-Tetrachloroaniline	Pesticide	Metabolite	12.818	230.8988	232.8958	228.9018
2,4,6-Tribromoanisole	Pesticide	Fungicide	12.688	328.7630	330.7610	343.7865	345.7845
2,4'-DDD	Pesticide	Insecticide	23.719	235.0086	237.0052	165.0701
2,4'-DDE	Pesticide	Breakdown product	22.249	317.9352	315.9381	246.0002
2,4'-DDT	Pesticide	Insecticide	25.039	235.0080	237.0050	165.0700
2,4'-Methoxychlor	Pesticide	Insecticide	26.73	121.0654	227.1078	152.0623
2,6-Dichlorobenzonitrile (Dichlobenil)	Pesticide	Herbicide	7.71	170.9660	172.9616	174.9580
2-Chloronaphthalene	Pesticide	Intermediate	8.259	162.0231	127.0542	164.0203	126.0464
2-Chlorophenol	Pesticide	Microbiocide	3.6973	128.0023	129.9995	63.0229	64.0308
2-Phenylphenol	Pesticide	Microbiocide	10.679	170.0736	169.0654	141.0701
3,4-Dichloroaniline	Pesticide	Breakdown product	9.098	160.9798	162.9767	164.9737
4,4'-DDD	Pesticide	Insecticide	24.939	235.0090	237.0052	165.0700
4,4'-DDE	Pesticide	Breakdown product	23.418	246.0001	247.9973	317.9352
4,4'-DDT	Pesticide	Insecticide	26.262	235.0084	165.0701	237.0052
4,4'-Dichlorobenzophenone	Pesticide	Breakdown product	20.009	138.9949	140.9918	249.9951
4,4'-Methoxychlor olefin	Pesticide	Breakdown product	26.013	308.0375	310.0345	238.0993
4,4'-Methylenebis(N,N-dimethylaniline)	Pesticide	Intermediate	26.234	254.1777	253.1699	210.1277	134.0964
Acequinocyl	Pesticide	Insecticide	33.938	342.2197	343.2232	188.0470
Acetochlor	Pesticide	Herbicide	18.055	146.0967	223.0762	147.1037
Acetophenone	Pesticide	Intermediate	4.29	105.0335	77.0386	51.0229	106.0369
Alachlor	Pesticide	Herbicide	18.422	188.1073	237.0919	189.1108
Aldrin	Pesticide	Insecticide	19.549	262.8568	264.8539	292.9272
Allidochlor	Pesticide	Herbicide	6.768	138.0917	158.0372	160.0341
alpha-BHC	Pesticide	Insecticide	14.321	180.9376	182.9346	218.9113
Ametryne (Ametrex)	Pesticide	Herbicide	18.462	227.1199	212.0964	170.0495	185.0730
Anthraquinone	Pesticide	Bird Repellent	19.565	208.0524	209.0555	180.0574
Atrazine	Pesticide	Herbicide	15.321	200.0700	202.0670	215.0934
Azinphos methyl	Pesticide	Insecticide	29.364	132.0446	160.0508	77.0386
Azoxystrobin	Pesticide	Fungicide	37.052	344.1030	388.0928	345.1060	329.0795
BAM / Dichlorbenzamide	Pesticide	Herbicide	13.663	172.9556	170.9637	174.9527	188.9743
Benfluralin	Pesticide	Herbicide	14.027	292.0549	318.1069	276.0597
beta-BHC	Pesticide	Insecticide	15.36	180.9375	218.9112	182.9345
Bifenthrin	Pesticide	Insecticide	28.325	181.1047	182.1048	166.0778
Bioallethrin	Pesticide	Insecticide	21.6	123.1172	136.0884	124.1206
Biphenyl	Pesticide	Fungicide	8.268	154.0814	153.0700	155.0811
Bitertanol	Pesticide	Fungicide	31.384	170.0726	57.0699	171.0767	141.0699
Boscalid (Nicobifen)	Pesticide	Fungicide	33.364	139.9898	111.9949	141.9873	342.0321
Bromfenvinphos-methyl	Pesticide	Insecticide	21.486	294.9704	296.9674	340.9177
Bromfenviphos	Pesticide	Insecticide	23.03	266.9387	268.9358	323.0015
Bromophos ethyl	Pesticide	Insecticide	22.239	358.9105	356.9127	302.8476
Bromophos methyl	Pesticide	Insecticide	20.594	330.8799	328.8815	315.8554
Bromopropylate	Pesticide	Insecticide	28.103	340.9005	342.8979	338.9019
Bupirimate	Pesticide	Fungicide	24.005	273.1023	274.1050	316.1572
Captafol	Pesticide	Fungicide	26.977	79.0543	77.0387	312.9315
Captan	Pesticide	Fungicide	21.429	149.0473	79.0543	116.9062
Carbaryl	Pesticide	Fungicide	18.269	144.0570	115.0542	116.0620	56.0131
Carbophenthion	Pesticide	Insecticide	25.89	341.9746	343.9715	156.9880
Carfentrazone ethyl	Pesticide	Herbicide	26.096	312.0593	310.0193	330.0256
Chlorbenside	Pesticide	Insecticide	21.816	125.0164	127.0124	267.9880
Chlorfenapyr	Pesticide	Insecticide	24.459	363.9412	361.9434	247.0482
Chlorfenson (Ovex)	Pesticide	Insect Growth Regulator	22.865	174.9618	176.9588	110.9998
Chlorfenvinphos	Pesticide	Insecticide	21.548	323.0017	324.9990	266.9389
Chlorobenzilate	Pesticide	Insecticide	24.618	251.0035	253.0001	138.9949
Chlorocresol	Pesticide	Fungicide	6.673	107.0491	142.0180	77.0386	144.0152
Chloroneb	Pesticide	Fungicide	10.576	190.9664	192.9634	205.9899
Chlorothalonil	Pesticide	Fungicide	16.709	265.8789	267.8759	263.8817
Chlorpropham	Pesticide	Herbicide	13.336	213.0554	215.0526	154.0420
Chlorpyrifos	Pesticide	Insecticide	19.993	96.9508	124.9821	168.9248
Chlorpyrifos methyl	Pesticide	Insecticide	18.111	285.9261	287.9231	124.9822
Chlorthiophos	Pesticide	Insecticide	25.301	268.9270	270.9240	359.9590
Chlozolinate	Pesticide	Fungicide	21.405	258.9801	260.9773	185.9874
cis-Chlordane	Pesticide	Insecticide	22.555	372.8262	376.8203	236.8412
cis-Nonachlor	Pesticide	Insecticide	25.021	408.7843	410.7813	406.7872
cis-Permethrin	Pesticide	Insecticide	31.5942	183.0824	181.0651	163.0078
Clomazone (Command)	Pesticide	Herbicide	15.392	204.1023	205.1056	125.0154
Coumaphos	Pesticide	Insecticide	31.979	362.0145	364.0120	333.9831
Cycloate	Pesticide	Herbicide	13	154.1230	186.0951	155.1263
Cyfluthrin	Pesticide	Insecticide	33.108	163.0079	165.0050	206.0604
Cypermenthrin	Pesticide	Insecticide	33.778	181.0651	182.0685	163.0079	209.0836
Cyprodinil	Pesticide	Fungicide	20.903	224.1217	225.1264	226.1291
DCPA methyl ester (Chlorthal-dimethyl)	Pesticide	Herbicide	20.147	300.8815	302.8779	331.8993
delta-BHC	Pesticide	Insecticide	16.517	180.9375	182.9345	218.9112
Deltamethrin	Pesticide	Insecticide	36.509	252.9050	254.9029	296.8949
Diallate (cis and trans)	Pesticide	Herbicide	14.203	234.0719	236.0689	192.0247
Diazinon	Pesticide	Insecticide	16.145	179.1181	137.0710	304.1010
Dichlobenil	Pesticide	Herbicide	7.71	170.9637	172.9608	100.0182	135.9949
Dichlofluanid	Pesticide	Fungicide	19.446	167.0641	223.9503	225.9473
Dichloran	Pesticide	Fungicide	14.776	205.9645	207.9616	175.9665
Dieldrin	Pesticide	Insecticide	23.391	262.8567	264.8537	276.8724
Difenoconazole(I)	Pesticide	Fungicide	35.847	264.9818	323.0236	266.9795	325.0211
Difenoconazole(II)	Pesticide	Fungicide	35.976	264.9818	323.0236	266.9794	325.0214
Dimethachlor	Pesticide	Herbicide	17.789	197.0605	199.0577	134.0968
Diphenamid	Pesticide	Herbicide	20.656	167.0862	165.0701	239.1309
Diphenylamine	Pesticide	Plant Growth Regulator	12.728	168.0816	141.0698	169.0909
Disulfoton	Pesticide	Insecticide	16.5036	88.0343	274.0285	185.9936
Edifenphos	Pesticide	Insecticide	26.026	310.0258	172.9829	201.0142
Endosulfan ether	Pesticide	Metabolite	17.168	306.8830	304.8861	308.8802
Endosulfan I	Pesticide	Insecticide	22.428	338.8730	340.8700	236.8409
Endosulfan II	Pesticide	Insecticide	24.523	338.8732	336.8762	340.8703
Endosulfan sulfate	Pesticide	Breakdown product	26.08	271.8101	386.8403	273.8071
Endrin	Pesticide	Insecticide	24.168	262.8568	264.8538	242.9532
Endrin aldehyde	Pesticide	Breakdown product	25.2265	344.8990	346.8961	249.8489
Endrin ketone	Pesticide	Breakdown product	27.707	316.9040	318.9011	344.8991
EPN	Pesticide	Insecticide	28.137	156.9875	169.0414	141.0101
Epoxiconazole (BAS 480F)	Pesticide	Fungicide	27.3994	192.0323	138.0105	165.0214	194.0295
Ethalfluralin	Pesticide	Herbicide	13.59	276.0596	316.0911	292.0547
Ethion	Pesticide	Insecticide	25.195	230.9749	232.9703	383.9889
Ethylan (Perthane)	Pesticide	Insecticide	24.381	223.1518	224.1520	167.0858
Etonfenprox	Pesticide	Insecticide	33.912	163.1161	164.1155	376.2043
Etridiazole	Pesticide	Fungicide	9.564	210.9496	182.9183	212.9466
Fenamiphos	Pesticide	Insecticide	22.978	303.1067	288.0831	260.0516
Fenarimol	Pesticide	Fungicide	30.32	138.9948	140.9918	330.0327
Fenchlorphos (Ronnel)	Pesticide	Insecticide	18.66	284.9329	286.9290	269.9080
Fenitrothion	Pesticide	Insecticide	19.187	277.0172	260.0144	124.9821
Fenpropathrin	Pesticide	Insecticide	28.558	181.0651	182.0686	265.0740
Fenpropidin	Pesticide	Fungicide	18.866	98.0964	96.0808	99.0996	70.0651
Fenpropimorph	Pesticide	Fungicide	19.975	128.1070	129.1098	110.0964	70.0651
Fenson	Pesticide	Insecticide	20.337	267.9960	141.0006	269.9933
Fenthion	Pesticide	Insecticide	19.905	278.0222	280.0174	245.0404
Fenvalerate	Pesticide	Insecticide	35.099	225.0789	226.0821	419.1295
Fipronil	Pesticide	Insecticide	21.652	366.9441	368.9410	212.9484
Fluazifop-p-butyl	Pesticide	Herbicide	24.461	282.0747	283.0776	254.0426
Fluchloralin	Pesticide	Herbicide	16.56	306.0705	326.0160	310.0209
Flucythrinate	Pesticide	Insecticide	33.811	199.0934	200.0970	157.0463
Fludioxonil	Pesticide	Fungicide	23.392	248.0402	249.0429	182.0478
Fluopyram	Pesticide	Fungicide	21.608	173.0209	145.0260	223.0244	195.0069
Fluquinconazole	Pesticide	Fungicide	31.94	340.0409	342.0379	298.0185
Fluridone (Sonar)	Pesticide	Herbicide	34.539	328.0971	329.1014	285.0763
Flusilazole	Pesticide	Fungicide	23.863	233.0610	234.0623	315.1001
Flutolanil	Pesticide	Fungicide	23.138	173.0236	174.0246	281.0665
Flutriafol	Pesticide	Fungicide	22.75	219.0619	164.0621	123.0244
Fluxapyroxad	Pesticide	Fungicide	28.293	159.0364	381.0895	160.0392	139.0302
Folpet	Pesticide	Fungicide	21.669	259.9338	261.9309	296.8999
Fonofos	Pesticide	Insecticide	15.9577	108.9876	137.0187	246.0300
gamma-BHC	Pesticide	Insecticide	15.582	180.9375	218.9112	182.9345
Heptachlor	Pesticide	Insecticide	18.299	271.8099	273.8069	236.8409
Heptachlor epoxide (isomer B)	Pesticide	Breakdown product	21.11	352.8443	354.8413	262.8567
Hexachlorobenzene	Pesticide	Fungicide	14.592	283.8100	285.8070	281.8130
Hexazinone	Pesticide	Herbicide	26.665	171.0895	252.1584	172.0899
Iodofenphos	Pesticide	Insecticide	23.059	376.8688	378.8644	249.9625
Iprodione	Pesticide	Fungicide	27.801	314.0101	316.0073	186.9589
Isazophos	Pesticide	Insecticide	16.889	256.9788	258.9758	285.0103
Isodrin	Pesticide	Insecticide	20.664	192.9375	262.8568	194.9346
Isopropalin	Pesticide	Herbicide	20.947	280.1303	238.0828	309.1692
Isoxadifen	Pesticide	Herbicide	12.922	105.0335	77.0386	182.0726	181.0648
lambda-Cyhalothrin	Pesticide	Insecticide	30.2716	197.0342	199.0313	208.0759
Lenacil	Pesticide	Herbicide	26.149	153.0670	136.0395	177.0660
Leptophos	Pesticide	Insecticide	29.46	376.8996	374.9017	378.8968
Linuron	Pesticide	Herbicide	19.267	248.0119	250.0091	159.9718
Malathion	Pesticide	Insecticide	19.654	173.0817	124.9827	127.0396
Metalaxyl	Pesticide	Fungicide	18.636	206.1177	249.1362	160.1122
Metazachlor	Pesticide	Herbicide	21.1	209.0606	211.0577	133.0886
Methacrifos	Pesticide	Insecticide	10.458	207.9962	209.0029	240.0224
Methoxychlor	Pesticide	Insecticide	28.38	227.1102	228.1105	274.0760
Methyl parathion	Pesticide	Insecticide	18.103	263.0017	264.0048	109.0051
Metolachlor	Pesticide	Herbicide	19.778	238.0998	240.0971	162.1283
Mevinphos	Pesticide	Insecticide	9.0697	127.0161	192.0186	224.0447
MGK-264	Pesticide	Synergist	20.56	164.0708	275.1885	210.1489
Mirex	Pesticide	Insecticide	29.6326	271.8102	273.8072	236.8410
Myclobutanil	Pesticide	Fungicide	23.731	179.0248	181.0219	150.0108	206.0735
N-(2,4-Dimethylphenyl)formamide	Pesticide	Breakdown product	9.946	149.0837	150.0870	120.0810
Nitralin	Pesticide	Herbicide	27.513	316.0607	300.0657	345.0998
Nitrofen	Pesticide	Herbicide	24.168	282.9805	284.9777	202.0183
Norfluorazon	Pesticide	Herbicide	26.194	303.0387	305.0360	302.0310
Oxadiazon	Pesticide	Herbicide	23.666	174.9591	176.9561	258.0328
Oxamyl	Pesticide	Fungicide	11.027	72.0444	145.0430	69.0447	98.0475
Oxyfluorfen	Pesticide	Herbicide	23.89	361.0334	300.0042	317.0070
Paclobutrazol	Pesticide	Plant Growth Regulator	22.278	236.0590	238.0561	167.0261
Parathion (ethyl parathion)	Pesticide	Insecticide	20.0192	291.0332	155.0038	96.9510
Pebulate	Pesticide	Herbicide	9.622	128.1072	132.0844	161.0871
Penconazole	Pesticide	Fungicide	21.217	248.0957	250.0924	158.9766
Pendimethalin	Pesticide	Herbicide	21.194	252.0987	281.1379	208.0722
Pentachloroaniline	Pesticide	Breakdown product	17.328	264.8602	266.8572	262.8631
Pentachloroanisole	Pesticide	Metabolite	14.781	279.8596	281.8567	236.8410
Pentachlorobenzene	Pesticide	Impurity	10.859	249.8492	251.8460	214.8800
Pentachlorobenzonitrile	Pesticide	Fungicide	15.824	274.8446	276.8417	272.8476
Pentachloronitrobenzene (quintozene)	Pesticide	Fungicide	15.758	236.8412	238.8383	294.8344
Pentachlorothioanisole	Pesticide	Metabolite	19.221	295.8367	297.8336	245.8442
Phenothrin (cis & trans)	Pesticide	Insecticide	29.231	183.0808	184.0859	123.1172
Phorate	Pesticide	Insecticide	14.219	75.0265	230.9736	260.0128
Phosalone	Pesticide	Insecticide	29.386	182.0005	132.0444	160.0506
Phosmet	Pesticide	Insecticide	27.979	160.0395	96.9508	316.9945
Phthalimide	Pesticide	Breakdown product	9.588	147.0315	76.0308	104.0257	103.0416
Piperonyl butoxide	Pesticide	Synergist	27.205	176.0848	177.0897	193.0862
Pirimiphos ethyl	Pesticide	Insecticide	20.901	333.1278	168.0592	318.1043
Pirimiphos methyl	Pesticide	Insecticide	19.308	290.0729	276.0571	124.9329
Pretilachlor	Pesticide	Herbicide	23.447	176.1074	177.1107	238.0998
Prochloraz	Pesticide	Fungicide	32.088	308.0016	309.9987	180.1136
Procymidone	Pesticide	Fungicide	21.838	283.0167	255.0215	285.0139
Prodiamine	Pesticide	Herbicide	19.355	321.0813	279.0342	333.1178
Profenofos	Pesticide	Insecticide	23.306	338.9653	336.9673	373.9341
Profluralin	Pesticide	Herbicide	16.0668	318.0706	330.1070	347.1097
Propachlor	Pesticide	Herbicide	12.572	176.1074	177.1107	196.0528
Propanil	Pesticide	Herbicide	17.731	160.9797	162.9766	217.0059
Propargite	Pesticide	Insecticide	27.033	135.0807	173.0965	201.0584
Propisochlor	Pesticide	Herbicide	18.595	223.0762	224.0832	240.0790
Propyzamide	Pesticide	Herbicide	15.9917	172.9560	174.9530	254.0140
Prothiofos	Pesticide	Insecticide	23.191	308.9949	310.9918	266.9476
Pyraclofos	Pesticide	Insecticide	30.905	360.0469	362.0441	194.0245
Pyraclostrobin	Pesticide	Fungicide	35.1898	132.0444	164.0706	133.0475	104.0495
Pyrazophos	Pesticide	Fungicide	30.657	221.0799	373.0865	265.0884
Pyridaben	Pesticide	Insecticide	31.787	147.1181	309.0830	364.1382
Pyridafenthion	Pesticide	Insecticide	27.951	340.0648	188.0581	124.9822
Pyrimethanil	Pesticide	Fungicide	16.156	198.1075	199.1105	184.0866
Pyriproxyfen	Pesticide	Insect Growth Regulator	29.608	136.0787	137.0791	226.0991
Quinalphos	Pesticide	Insecticide	21.63	146.0476	118.0526	156.0684
Quinoline (Leucoline)	Pesticide	Intermediate	6.228	129.0573	102.0464	128.0495	130.0605
Resmethrin	Pesticide	Insecticide	27.308	171.0807	143.0857	338.1884
Resorcinol	Pesticide	Intermediate	6.436	110.0362	81.0335	82.0413	79.9893
Simazine	Pesticide	Herbicide	15.112	201.0776	186.0541	173.0463	68.0243
Sulfotepp	Pesticide	Insecticide	14.103	322.0237	324.0207	237.9292
Sulprofos	Pesticide	Insecticide	25.574	322.0294	324.0260	279.9822
tau-Fluvalinate	Pesticide	Insecticide	35.514	250.0613	252.0581	181.0651
TBZ / Thiabendazole	Pesticide	Fungicide	21.246	174.0246	201.0355	130.0526	202.0385
Tebuconazole	Pesticide	Fungicide	26.747	250.0746	252.0719	125.0154
Tebufenpyrad	Pesticide	Insecticide	28.621	171.0324	318.1378	276.0906
Tefluthrin	Pesticide	Insecticide	16.881	177.0351	178.0358	197.0342
Terbacil	Pesticide	Herbicide	16.642	161.0114	163.0086	116.9978
Terbufos	Pesticide	Insecticide	15.871	230.9745	232.9701	288.0447
Terbuthylazine	Pesticide	Fungicide	15.879	214.0859	216.0829	229.1092
Tetrachloronitrobenzene (Tecnazene)	Pesticide	Fungicide	12.435	202.8800	260.8731	200.8828
Tetrachlorvinphos	Pesticide	Insecticide	22.5324	328.9317	330.9288	332.9257
Tetradifon	Pesticide	Insecticide	29.023	228.8859	226.8889	158.9668
Tetramethrin	Pesticide	Insecticide	28.037	164.0709	331.1782	164.0710
THPI (Tetrahydrophtalimide)	Pesticide	Breakdown product	8.152	151.0630	152.0663	123.0679
Tloclofos-methyl	Pesticide	Fungicide	18.274	264.9891	266.9833	249.9625
Tolyfluanid	Pesticide	Fungicide	21.381	237.9661	239.9631	181.0799
trans-Chlordane	Pesticide	Insecticide	21.99	372.8261	374.8232	271.8101
Transfluthrin	Pesticide	Insecticide	18.382	163.0161	165.0049	335.0463
trans-Nonachlor	Pesticide	Insecticide	22.743	408.7845	410.7815	406.7875
trans-Permethrin	Pesticide	Insecticide	31.855	183.0821	184.0845	255.0574
Triadimefon	Pesticide	Fungicide	20.105	208.0275	210.0246	236.0223
Triadimenol	Pesticide	Fungicide	21.635	168.1134	128.0025	130.0289
Triallate	Pesticide	Herbicide	16.837	268.0330	270.0301	142.9221
Triazophos	Pesticide	Insecticide	25.644	162.0662	172.0871	313.0651
Trichlorfon (Dylox) (DEP)	Pesticide	Fungicide	9.596	78.9943	81.9372	83.9342	82.9450
Tricyclazole (Beam)	Pesticide	Fungicide	23.158	189.0358	162.0247	161.0171
Triflumizole	Pesticide	Fungicide	22.026	278.0561	287.0438	205.9982
Trifluralin	Pesticide	Herbicide	13.945	264.0232	306.0703	290.0754
Vinclozolin	Pesticide	Fungicide	18.199	212.0032	214.0006	284.9961
