# Supplementary material for: Grab Sampling or Passive Samplers? A Comparative Approach to Water Quality Monitoring
Source: Molecules. 2026 Feb 3;31(3):529. doi: 10.3390/molecules31030529 (PMC12899797; doi:10.3390/molecules31030529)
Supplement: Supplementary file 1 [file molecules-31-00529-s001.zip › New/Table S4. HRGC-QToF-MS parameters.xlsx]

## Sheet: Sheet5
Table S4: Details of GC-QToF-MS acquisition methods by desorption and injection
Gas Chromatography
Run time	40.5 min
Oven
Initial temperature	60 °C
Hold time	1 min
Post run	45 °C
Program
Ramp 1
Rate	40 °C/min
Value	120 °C
Hold time	0 min
Ramp 2
Rate	5 °C/min
Value	310 °C
Hold time	0 min
Front PTV Inlet He
Mode	Solvent Vent
Pressure	6.6321 psi
Total flow	40.88 mL/min
Septum purge	Off
Septum purge flow mode	Switched
Pre-Run flow test	Off
Gas saver	On 15 after 10 min mL/min
Purge flow to split vent	40 mL/min at 5 min
Vent flow	40 mL/min per min
Vent pressure	5 psi until 0 min
Column
Flow
Setpoint	On
Constant	1 mL/min
CIS
Liner type	glass liner CIS4, baffled, non deactivated (013882-010-00 )
Liner max temperature	400 °C
Temperature program
Initial temperature	-30 °C
Equilibration time	0.5 min
Initial time	0.3 min
Ramp 1
Rate	12 °C/s
End temperature	(260) 310 °C
Hold time	(0.2) 10 min
Ramp 2
Rate	(12) 0 °C/s
End temperature	(310) °C
Hold time	(5) min
TDU
Temperature program
Initial temperature	50 °C
Delay time	0.5 min
Initial time	(0.5) 1.1 min
Ramp 1
Rate	200 °C/s
End temperature	310 °C
Hold time	10 min
Ramp 2
Rate 1	0 °C/s
Settings
Transfer temperature	300 °C
Transfer temperature mode	Fixed
Desorption mode	Splitless
Sample mode	Retain tube - no standby cooling
Standby temperature	50 °C
* in parenthesis () method parameters for injection of internal standards are reported
