# Supplementary material for: Grab Sampling or Passive Samplers? A Comparative Approach to Water Quality Monitoring
Source: Molecules. 2026 Feb 3;31(3):529. doi: 10.3390/molecules31030529 (PMC12899797; doi:10.3390/molecules31030529)
Supplement: Supplementary file 1 [file molecules-31-00529-s001.zip › New/Table S5. Frequencies x sites.xlsx]

## Sheet: Sheet1
Table S5: List of compounds detected at each site, with corresponding Log Kow and frequency (where applicable)
			Site A					Site B					Site C
Chemical name	Category	LogKow	Chemcatcher HLB disk	Chemcatcher SBD disk	POCIS HLB bulk	SBSE	SPE	Chemcatcher HLB disk	Chemcatcher SBD disk	POCIS HLB bulk	SBSE	SPE	Chemcatcher HLB disk	Chemcatcher SBD disk	POCIS HLB bulk	SBSE	SPE
2,3,5,6-Tetrachloroaniline	Metabolite	4.1	-	-	-	-	-	-	-	-	-	-	-	-	-	-	20
2,4'-DDE	Breakdown product		-	-	-	100	-	-	-	-	100	-	-	-	-	100	-
2,6-Dichlorobenzonitrile (Dichlobenil)	Herbicide	2.74	Y	Y	Y	-	100	-	Y	Y	-	80	-	Y	Y	-	100
2-Phenylphenol	Microbiocide	3.09	-	-	-	100	80	-	-	-	100	-	-	-	-	60	-
3,4-Dichloroaniline	Breakdown product		-	Y	Y	-	-	Y	Y	Y	-	-	-	-	-	-	-
4,4'-DDE	Insecticide	6.51	-	-	-	80	-	-	-	-	100	100	-	-	-	100	20
4,4'-Dichlorobenzophenone	Breakdown product	4.4	-	-	-	-	-	-	Y	Y	20	80	-	-	-	-	-
Anthraquinone	Bird repellent	3.39	-	Y	Y	100	100	-	Y	Y	100	60	Y	-	-	100	20
Azoxystrobin	Fungicide	2.5	-	Y	Y	-	100	Y	Y	Y	100	100	Y	-	Y	-	100
beta-BHC	Insecticide	3.8	-	-	-	-	-	-	-	-	-	-	-	-	-	-	20
Bifenthrin	Insecticide	6.6	-	-	-	-	-	-	-	-	100	-	Y	-	-	-	-
Biphenyl	Fungicide	3.98	-	-	Y	20	100	-	-	-	40	80	Y	-	-	-	80
Boscalid (Nicobifen)	Fungicide	4	Y	Y	Y	100	80	Y	Y	Y	100	-	Y	-	Y	100	20
Bromopropylate	Insecticide	5.4	-	-	-	-	-	-	-	-	20	-	-	-	-	-	-
Carfentrazone ethyl	Herbicide	3.36	-	-	-	-	-	-	-	-	-	-	-	-	-	-	-
Chlorbenside	Insecticide	5.59	-	-	-	-	-	-	-	-	-	-	-	-	-	-	-
Chloroneb	Fungicide	3.58	Y	Y	Y	100	100	-	-	-	-	20	Y	-	-	-	-
Chlorothalonil	Fungicide	3.05	-	-	-	-	-	-	-	-	-	-	-	-	Y	-	-
Chlorpyrifos	Insecticide	4.7	-	-	-	-	100	-	-	-	-	100	-	-	-	20	-
Chlorthiophos	Insecticide	4.34	-	-	-	-	-	-	-	-	-	-	-	-	-	-	-
cis-Chlordane	Insecticide	2.78	-	-	-	40	-	-	-	-	100	-	-	-	-	-	-
cis-Nonachlor	Insecticide	6.35	-	-	-	-	-	-	-	-	-	-	-	-	-	-	-
cis-Permethrin	Insecticide	6.5	-	-	-	-	-	-	-	-	40	20	-	-	-	-	-
DCPA methyl ester (Chlorthal-dimethyl)	Herbicide	4.28	-	Y	Y	-	20	-	Y	Y	100	100	Y	-	Y	100	20
Diazinon	Insecticide	3.69	-	-	-	-	-	-	-	-	20	-	-	-	-	100	-
Dichloran	Fungicide	2.8	Y	Y	Y	-	100	-	Y	Y	-	60	Y	-	-	-	20
Dieldrin	Insecticide	3.7	Y	Y	Y	100	100	-	Y	Y	100	100	Y	Y	Y	60	80
Difenoconazole(I)	Fungicide	4.4	-	-	-	-	-	-	-	-	-	-	-	-	-	60	-
Difenoconazole(II)	Fungicide	4.4	-	-	-	-	-	-	-	-	-	-	-	-	-	60	-
Dimethachlor	Herbicide	2.17	-	Y	Y	-	-	-	-	-	-	-	Y	-	Y	-	20
Endrin ketone	Breakdown product		-	Y	Y	-	-	-	-	-	-	-	-	-	-	-	-
Etridiazole	Fungicide	3.37	-	Y	-	-	20	-	Y	Y	-	60	Y	-	-	20	-
Fenamiphos	Insecticide	3.3	-	-	-	-	-	-	-	-	-	-	-	-	-	20	-
Fipronil	Insecticide	3.75	-	Y	Y	100	100	-	Y	Y	100	100	Y	-	-	-	20
Fludioxonil	Fungicide	4.12	-	-	-	-	80	-	-	-	-	-	-	-	-	-	-
Fluopyram	Fungicide	4.78	Y	Y	Y	20	40	Y	Y	Y	40	-	Y	Y	Y	100	100
Flusilazole	Fungicide	3.87	-	-	-	20	-	-	-	-	-	-	-	-	-	-	-
Flutriafol	Fungicide	2.3	-	Y	-	-	80	-	Y	-	-	20	-	-	-	-	20
Folpet	Fungicide	2.3	-	-	-	-	-	-	Y	-	20	-	-	-	-	100	-
gamma-BHC	Insecticide	3.8	Y	Y	Y	100	-	-	Y	Y	100	-	Y	-	-	-	20
Heptachlor	Insecticide	5.44	-	-	-	-	-	-	-	-	-	-	-	-	-	-	-
Heptachlor epoxide (isomer B)	Breakdown product	4.98	Y	Y	Y	100	-	-	Y	Y	100	-	Y	-	-	-	-
Hexachlorobenzene	Fungicide	3.93	-	Y	-	-	20	Y	-	-	-	60	-	-	-	-	20
Iprodione	Fungicide	3	Y	Y	Y	20	100	Y	Y	Y	60	100	Y	Y	Y	20	100
Linuron	Herbicide	3	-	-	-	-	20	Y	-	-	-	-	-	Y	Y	-	60
Metolachlor	Herbicide	2.9	-	-	Y	-	20	-	Y	Y	40	100	Y	-	Y	-	40
MGK-264	Metabolite	3.7	-	Y	Y	80	60	-	-	-	-	-	-	-	-	20	40
Mirex	Insecticide	5.28	-	-	-	-	-	-	-	-	20	-	-	-	-	60	-
Myclobutanil	Fungicide	2.89	-	-	-	-	20	Y	Y	Y	-	-	-	Y	Y	100	100
Oxadiazon	Herbicide	5.33	-	Y	Y	80	100	Y	Y	Y	100	100	Y	Y	Y	100	100
Paclobutrazol	Metabolite	3.11	-	-	-	-	-	-	-	-	100	-	-	-	-	-	-
Penconazole	Fungicide	3.72	-	-	-	-	-	-	-	-	-	-	-	-	-	60	-
Pentachloroaniline	Metabolite	4.82	Y	Y	Y	-	40	Y	Y	Y	-	100	Y	-	Y	100	40
Pentachloroanisole	Metabolite	5.45	-	-	Y	-	-	-	-	-	-	-	-	-	-	-	-
Pentachlorobenzene	Impurity	4.6	-	-	Y	-	20	-	Y	Y	-	100	Y	-	-	-	40
Pentachlorothioanisole	Metabolite	5.82	-	-	Y	-	-	-	Y	Y	80	100	Y	-	-	-	-
Piperonyl butoxide	Synergist	4.75	-	-	-	-	20	-	Y	Y	-	100	Y	-	-	-	20
Prochloraz	Fungicide	3.5	-	-	-	-	-	-	-	-	-	-	-	-	-	-	-
Procymidone	Fungicide	3.3	-	-	Y	-	-	-	-	-	-	-	-	-	Y	-	100
Prodiamine	Herbicide	4.1	-	Y	Y	20	40	-	Y	Y	-	20	-	-	-	-	20
Propachlor	Herbicide	1.6	-	-	-	-	80	-	-	-	-	-	-	-	-	-	-
Propyzamide	Herbicide	3.27	-	Y	Y	-	20	-	Y	Y	40	100	Y	-	Y	-	-
Pyraclofos	Insecticide	3.77	-	-	-	-	-	-	-	-	-	-	-	-	-	-	40
Pyrimethanil	Fungicide	2.84	-	-	-	100	20	-	-	-	40	-	-	-	Y	100	20
Pyriproxyfen	Insect Growth Regulator	5.37	-	-	-	-	-	-	-	-	-	-	-	-	-	40	-
Simazine	Herbicide	2.18	Y	Y	Y	-	100	Y	Y	Y	-	100	Y	Y	Y	100	100
TBZ / Thiabendazole	Fungicide	2.47	-	Y	Y	100	80	-	-	-	-	-	-	-	-	20	-
Tebuconazole	Fungicide	3.7	-	Y	Y	100	100	-	Y	Y	100	100	Y	-	Y	20	60
Tebufenpyrad	Insecticide	4.93	-	-	-	-	-	-	-	-	-	-	-	-	-	-	-
Terbacil	Insecticide	1.84	Y	Y	Y	-	100	Y	Y	Y	-	100	Y	Y	Y	-	100
Terbuthylazine	Fungicide	3.4	-	-	-	20	-	-	-	-	100	-	-	-	-	20	-
Tetrachloronitrobenzene (Tecnazene)	Fungicide	4.4	-	-	-	-	-	-	-	-	-	-	-	-	-	-	-
Tetradifon	Insecticide	4.61	-	-	-	-	-	-	-	-	20	-	-	-	-	-	-
Tloclofos-methyl	Fungicide	3.8	-	-	-	-	-	-	-	-	-	-	-	-	-	-	20
trans-Chlordane	Insecticide	6.16	-	-	-	100	20	-	-	-	80	-	-	-	-	20	-
trans-Nonachlor	Insecticide	6.35	-	-	-	20	-	-	-	-	60	-	-	-	-	-	-
trans-Permethrin	Insecticide	6.1	-	-	-	-	-	-	-	-	40	20	-	-	-	-	-
Triallate	Herbicide	4.06	-	Y	Y	80	-	-	Y	Y	100	100	-	-	-	-	-
Trifluralin	Herbicide	5.27	-	-	-	-	-	-	-	-	-	-	-	-	Y	-	-
